# Supplementary material for: Direct Laser Patterning of CdTe QDs and Their Optical Properties Control through Laser Parameters
Source: Nanomaterials (Basel). 2022 May 4;12(9):1551. doi: 10.3390/nano12091551 (PMC9103134; doi:10.3390/nano12091551)
Supplement: Supplementary file 1 [file nanomaterials-12-01551-s001.zip]

Archive with 1 entries (1 files):
- nanomaterials-1680860 supplementary new.pdf
